# Supplementary material for: Clopidogrel Influences Fracture Healing Under Ischemic Conditions
Source: Biomedicines. 2025 Sep 17;13(9):2286. doi: 10.3390/biomedicines13092286 (PMC12467816; doi:10.3390/biomedicines13092286)
Supplement: Supplementary file 1 [file biomedicines-13-02286-s001.zip]

Archive with 1 entries (1 files):
- biomedicines-3795812-supplementary.pdf
